# Supplementary material for: DNA analysis of molluscs from a museum wet collection: a comparison of different extraction methods
Source: BMC Res Notes. 2016 Jul 18;9:348. doi: 10.1186/s13104-016-2147-7 (PMC4950716; doi:10.1186/s13104-016-2147-7)
Supplement: Supplementary file 2 — 10.1186/s13104-016-2147-7 The additional file shows a table of all 20 taxa analysed in this study together with information of which species sequences of the COI-lf and the 16S-sf could be obtained. [file 13104_2016_2147_MOESM2_ESM.xlsx]

## Sheet: Tabelle1
Additional file 2: Overview of obtained sequences (COI-lf and 16S-sf) for all 20 taxa tested
Species	COI-lf	16S-sf
Acanthopleura brevispinosa (Sowerby, 1840)	X	X
Aegopis verticillus (Lamarck, 1822)	-	X
Aplysia dactylomela Rang, 1828	-	-
Arianta arbustorum (Linné, 1758)	X	X
Arion subfuscus (Draparnaud, 1805)	X	X
Cepaea nemoralis (Linné, 1758)	-	X
Deroceras reticulatum (Müller, 1774)	-	X
Dreissena polymorpha (Pallas, 1771)	X	-
Helix pomatia Linné, 1758	X	X
Limax cinereoniger Wolf, 1803	-	X
Limax maximus Linné, 1758	-	X
Lymnaea stagnalis (Linné, 1758)	X*	X
Lyncina carneola (Linné, 1758)	-	X
Malacolimax tenellus (Müller, 1774)	-	X
Mimachlamys varia (Linné, 1758)	-	-
Nerita orbignyana Récluz, 1841	X	X
Planorbis planorbis (Linné, 1758)	X	X
Sepia plangon Gray, 1894	-	-
Viviparus acerosus (Bourguignat, 1862)	X*	X
Viviparus contectus (Millet, 1813)	-	-
* … only a shorter amplicon available
